# Supplementary material for: The predictive value of modified soluble urokinase plasminogen activator receptor (suPAR) with National Early Warning Score (NEWS) for mortality in emergency elderly patients in Japan: a prospective pilot study
Source: Acute Med Surg. 2023 May 30;10(1):e840. doi: 10.1002/ams2.840 (PMC10228672; doi:10.1002/ams2.840)
Supplement: Supplementary file 1 — Data S1 The master sheet contains physical and laboratory parameters other than vital signs, whereas the EWS sheet contains the vital signs and NEWS score. [file AMS2-10-e840-s001.xlsx]

## Sheet: master sheet
Pt No.	gender	age	date of visiting ER	ADL(The level of care needed)	symptoms of chief complain																												Tall(m)	BW(kg)	BMI	comorbidity	comorbidity									Diagnostic category	Diagnosis	The cause of death	Laboratory Test
							pulmonology				gastroenterology				neurology								cardiology		nephrology		others					mental					pulmonology	cardiology	neurology	gastroenterology	endocrinology	nephrology	collagen disease	cancer	Charlson Comorbidity Index				WBC
					fever	shock	hypoxia	cough	bloody sputum/hemoptysis	SOB	stomach ache	nausea/vomit	Bloody stool	diarrhea	headache	convulsion	vertigo	syncope	disturbance of consciousness	paralysis	speech disorder	visual disorder	chest pain	palpitation	urinary retention	hematuria	taste disorder	fatigue	weakness	loss of appetite	body aches	anxiety
1	female	87	2020-09-16	long-term care level5	1	1	1	0	0	0	0	0	0	0	0	0	0	0	1	0	0	0	0	0	0	0	0	0	0	0	0	0	1.5	38.2	16.9778	HT, DM, dementia	0	1	1	0	1	0	0	0	6	nephrology	urinary tract infection	Sepsis, UTI	10900
2	female	87	2020-09-16	long-term care level2	1	0	1	0	0	0	0	0	0	0	0	0	0	0	0	0	0	0	0	0	0	0	0	0	0	0	0	0	1.42	39	19.3414	HT, DM, CI, dementia	0	1	1	0	1	0	0	0	7	nephrology	urinary tract infection		6600
3	female	94	2020-09-17	long-term care level3	0	1	0	0	0	0	0	0	0	0	0	0	0	1	0	0	0	0	0	0	0	0	0	0	0	0	0	0	1.53	40	17.0874	AD, HT, DL	0	1	1	0	1	0	0	0	6	others	neuromedic syncope s/p		5800
4	female	94	2020-09-24	long-term care level2	0	0	1	1	0	0	0	0	0	0	0	0	0	0	0	0	0	0	1	0	0	0	0	0	0	0	0	0	1.5	51	22.6667	HT, dementia	0	1	1	0	0	0	0	0	6	cardiology	heart failure		6300
5	female	84	2020-10-01	requiring help2	1	0	1	1	1	1	0	0	0	0	0	0	0	0	0	0	0	0	0	0	0	0	0	0	0	0	0	0	1.48	38	17.3484	IP, AV block, myeloma, MAC infection, dementia	1	1	1	0	0	0	0	1	9	pulmonology	pneumonia	Acute respiratory failure, pneumonia	10100
6	female	103	2020-10-02	long-term care level4	1	1	0	0	0	0	1	0	0	0	0	0	0	0	0	0	0	0	0	0	0	0	0	1	1	1	0	0	1.38	38	19.9538	dementia	0	0	1	0	0	0	0	0	5	nephrology	urinary tract infection		5900
7	female	97	2020-10-02	long-term care level2	1	1	1	0	0	0	1	0	0	1	0	0	0	0	0	0	0	0	0	0	0	0	0	1	1	1	0	0	1.39	37	19.1501	HT, dementia	0	1	1	0	0	0	0	0	5	gastroenterology	Liver tumor	Colon cancer, multiple metastases	25000
8	male	94	2020-10-07	long-term care level5	0	1	1	1	0	1	0	0	0	0	0	0	0	0	0	0	0	0	0	0	0	0	0	0	0	0	0	0	1.5	44.5	19.7778	HT, Celebral bleeding, Lung cancer	0	1	1	0	0	0	0	1	8	pulmonology	pneumonia	Aspiration pneumonia	10500
9	female	86	2020-10-29	long-term care level4	0	0	1	0	0	1	0	0	0	0	0	0	0	0	0	0	0	0	0	0	0	0	0	0	0	0	0	0	1.44	43	20.7369	DM, dementia, parkinson disease, cancer, HT	0	1	1	0	0	0	0	1	8	cardiology	heart failure	Heart failure, pneumonia	7700
10	male	81	2020-11-17	independence	1	0	0	0	0	0	0	0	0	0	0	0	0	0	1	0	0	0	0	0	0	0	0	1	1	1	0	0	1.65	76	27.9155	HT, af, blodder cancer	0	0	0	0	0	1	0	1	6	nephrology	urinary tract infection		11600
11	female	88	2020-12-09	long-term care level5	1	0	0	0	0	0	0	0	0	0	0	0	0	0	1	0	0	0	0	0	0	0	0	1	1	1	0	0	1.41	35	17.6047	HT, dementia, rectal cancer, Af	0	1	1	0	0	0	0	1	7	others	emaciation		4700
12	female	85	2020-12-09	independence	1	0	1	0	0	1	0	0	0	0	0	0	0	0	0	0	0	0	0	0	0	0	0	0	0	0	0	0	1.49	60	27.0258	lung cancer	0	0	0	1	0	0	0	1	7	gastroenterology	liver tumor		11700
13	female	91	2020-12-09	long-term care level3	0	0	0	0	0	0	0	0	0	0	0	0	0	0	0	0	0	0	0	0	0	0	0	0	1	1	0	0	1.5	55	24.4444	HT, Af	0	1	0	0	0	0	0	0	4	cardiology	heart failure	Multiple organ failure	5900
14	female	93	2020-12-10	long-term care level1	1	0	0	0	0	0	0	0	0	0	0	0	0	0	0	0	0	0	0	0	0	0	0	0	0	0	0	0	1.43	37	18.0938	HT, CKD, AD	0	1	1	0	0	1	0	0	5	nephrology	urinary tract infection		9400
15	female	93	2020-12-22	long-term care level1	0	0	1	0	0	1	0	0	0	0	0	0	0	0	0	0	0	0	0	0	0	0	0	0	0	0	0	0	1.4	30	15.3061	CHF, AF, dementia, DL, frequent urination	0	1	1	0	0	1	0	0	6	cardiology	heart failure		4200
16	male	89	2020-12-24	long-term care level1	1	1	1	0	0	1	0	0	0	0	0	0	0	0	0	0	0	0	0	0	0	0	0	0	0	0	0	0	1.54	42	17.7096	HT, DM, CHF, COPD	1	1	0	0	1	0	0	0	7	pulmonology	pneumonia		10400
17	female	87	2020-12-24	long-term care level2	0	0	1	0	0	1	0	0	0	0	0	0	0	0	0	0	0	0	0	0	0	0	0	0	0	0	0	0	1.57	66	26.7759	SAH, CHF, CKD, DM, dementia	1	1	1	0	1	0	0	0	7	pulmonology	Chronic respiratory failure		6800
18	female	96	2020-12-24	requiring help2	0	0	0	0	0	1	0	0	0	0	0	0	0	0	1	0	0	0	0	0	0	0	0	0	0	0	0	0	1.4	37	18.8776	non	0	0	0	0	0	0	0	0	4	others	non specific dyspnea		6300
19	female	90	2021-01-14	long-term care level3	1	0	1	1	0	1	0	0	0	0	0	0	0	0	0	0	0	0	0	0	0	0	0	0	0	0	0	0	1.4	39	19.898	Basedow, CHF, HT, dementia, pneumonia	1	1	1	1	0	0	0	0	7	pulmonology	pneumonia		13200
20	female	73	2021-01-20	independence	0	0	0	0	0	0	1	0	0	0	0	0	0	0	0	0	0	0	0	0	0	0	0	0	0	0	0	0	1.45	65	30.9156	HT, DM, DL, CI, UTI, ileus	0	1	1	1	1	1	0	0	6	gastroenterology	gallbladder stone		7200
21	female	86	2021-01-20	requiring help1	1	0	0	0	0	0	0	0	0	0	0	0	0	0	0	0	0	0	0	0	0	0	0	1	1	1	0	0	1.5	43	19.1111	HT, CHF	0	1	0	0	0	0	0	0	5	nephrology	urinary tract infection		5500
22	female	94	2021-01-26	long-term care level4	0	0	1	0	0	1	0	0	0	0	0	0	0	0	0	0	0	0	0	0	0	0	0	0	0	0	0	0	1.45	34	16.1712	dementia, CHF, Af, CI	0	1	1	0	0	0	0	0	7	pulmonology	pneumonia		3200
23	male	80	2021-02-03	long-term care level2	0	0	0	0	0	0	0	0	0	0	0	0	0	0	0	0	0	0	0	0	0	0	0	0	0	1	0	0	1.7	60	20.7612	dementia, CI, HT, DL, anemia	0	1	1	0	1	0	0	0	5	others	loss of appetite		3600
24	female	82	2021-02-03	long-term care level5	0	0	0	0	0	0	0	0	0	0	0	0	0	0	0	0	0	0	0	0	0	0	0	0	0	1	0	0	1.45	40	19.025	HT, parkinson, chronic pancreatitis	0	1	1	1	0	0	0	0	5	others	loss of appetite		3900
25	female	97	2021-02-12	long-term care level3	0	0	0	0	0	0	1	1	0	0	0	0	0	0	0	0	0	0	0	0	0	0	0	0	0	1	0	0	1.62	62	23.6244	HT	0	1	0	0	0	0	0	0	4	gastroenterology	cholangitis		16300
26	male	90	2021-02-24	long-term care level5	0	0	0	0	0	0	0	0	0	0	0	0	0	0	1	0	0	0	0	0	0	0	0	0	0	0	0	0	1.52	42	18.1787	CI, dementia, af	0	1	1	0	0	0	0	0	5	neurology	dementia		4200
27	female	91	2021-03-04	long-term care level5	1	1	1	1	0	1	0	0	0	0	0	0	0	0	0	0	0	0	0	0	0	0	0	0	0	0	0	0	1.46	29	13.6048	HT, dementia, rectal cancer, gastric cancer	0	1	1	1	0	0	0	1	7	pulmonology	pneumonia, UTI s/p		9100
28	male	86	2021-03-08	long-term care level2	1	0	1	1	0	1	0	0	0	0	0	0	0	0	0	0	0	0	0	0	0	0	0	0	0	0	0	0	1.6	50	19.5312	HT, dementia, gastric cancer, gastric urcer, hydrocephalus	0	1	1	1	0	0	0	1	8	pulmonology	pneumonia		12900
29	female	86	2021-03-08	requiring help1	1	0	1	1	0	1	0	0	0	0	0	0	0	0	0	0	0	0	1	0	0	0	0	0	0	0	0	0	1.56	40	16.4366	COPD, lung cancer	1	0	0	0	0	0	0	1	7	pulmonology	COPD exacerbation		7700
30	female	79	2021-03-17	long-term care level1	1	1	1	0	0	0	0	0	0	0	0	0	0	0	0	0	0	0	0	0	0	0	0	0	0	0	0	0	1.54	60	25.2994	CKD, HT, DM, dementia, anemia	0	1	1	0	1	1	0	0	7	nephrology	CKD exacerbation		5900
31	female	87	2021-03-17	long-term care level5	1	0	1	1	0	1	0	0	0	0	0	0	0	0	1	0	0	0	0	0	0	0	0	0	0	0	0	0	1.56	41	16.8475	CSDH, Cerebral hematoma, valve disease	0	1	1	0	0	0	0	0	5	pulmonology	pneumonia		18100
32	male	88	2021-04-15	long-term care level3	0	0	0	0	0	0	0	0	1	0	0	0	0	0	0	0	0	0	0	0	0	0	0	0	0	0	0	0	1.61	48.1	18.5564	dementia, HT, diverticulitis, cholecystitis	0	1	1	1	0	0	0	0	5	gastroenterology	diverticulum bleeding		4700
33	female	80	2021-12-21	long-term care level4	1	0	0	0	0	0	0	0	0	0	0	1	0	0	1	0	0	0	0	0	0	0	0	0	0	1	0	0	1.36	33.6	18.1661	DM, DL, stroke, parkinson, epilepsy	0	0	1	0	1	0	0	0	6	neurology	epilepsy		4700
34	female	76	2022-01-05	independence	1	0	0	0	0	0	0	1	0	0	0	0	0	0	1	0	0	0	0	0	0	0	0	0	0	1	0	0	1.57	65	26.3702	DM, CI s/p	0	0	1	0	1	0	0	0	5	endocrinology	DKA (+UTI s/p)		24900
35	female	95	2022-01-05	long-term care level3	0	0	0	0	0	0	1	0	0	0	0	0	0	0	0	0	0	0	0	0	0	0	0	0	0	1	0	0	1.48	42	19.1746	anemia, thrombocytopenia, gastric Ca, S-colon Ca, DM	0	0	0	1	1	0	0	1	7	gastroenterology	gastritis		9700
36	male	87	2022-01-07	independence	1	0	1	1	0	1	0	0	0	0	0	0	0	0	0	0	0	0	0	0	0	0	0	0	0	0	0	0	1.55	48	19.9792	DM	0	0	0	0	1	0	0	0	5	pulmonology	pneumonia		15900
37	female	93	2022-02-02	long-term care level1	1	0	1	1	0	0	0	0	0	0	0	0	0	0	0	0	0	0	0	0	0	0	0	1	1	1	0	0	1.45	36	17.1225	OMI, CHF, cAf, asthma, ovarian tumor, pneumonia	1	1	0	0	0	0	0	1	9	pulmonology	pneumonia		11300
38	male	86	2022-02-03	independence	1	0	1	0	0	0	0	0	0	0	0	0	0	0	0	0	0	0	0	0	0	0	0	1	1	0	0	0	1.69	60	21.0077	Bladder tumor	0	0	0	0	0	0	0	1	6	others	COVID-19		11200
39	female	75	2022-02-04	long-term care level2	0	0	0	0	0	0	0	0	0	0	0	0	0	0	0	0	0	0	0	0	0	0	0	0	0	0	0	0	1.48	40	18.2615	Liver disorder, gastric Ca, anemia, dementia, stroke, CHF	0	1	1	0	0	0	0	1	8	others	COVID-19		5200
40	female	99	2022-02-24	long-term care level3	1	0	0	0	0	0	0	0	0	0	0	0	0	0	0	0	0	0	0	0	0	0	0	0	0	0	0	0	1.5	39	17.3333	COPD, CEDH, HT, Af	1	1	1	0	0	0	0	0	5	nephrology	UTI, Sepsis		6200
41	female	72	2022-02-28	long-term care level5	1	0	0	0	0	0	0	0	0	0	0	0	0	0	0	0	0	0	0	0	0	0	0	0	0	0	0	0	1.53	40	17.0874	SAH(VP shunt)	0	0	1	0	0	0	0	0	4	nephrology	UTI		8700
42	female	97	2022-03-15	long-term care level5	1	0	1	0	0	0	0	0	0	0	0	0	0	0	1	0	0	0	0	0	0	0	0	0	0	0	0	0	1.44	36.9	17.7951	RA, HT, CI, DM, gastric ulcer	0	1	1	1	1	0	1	0	8	endocrinology	Hyperglycemia, UTI, CKD		13400
43	female	85	2022-03-16	long-term care level3	1	0	0	0	0	0	0	0	0	0	0	0	0	0	0	0	0	0	0	0	0	0	0	1	1	1	0	0	1.33	33.8	19.1079	DVT, dementia	0	1	1	0	0	0	0	0	5	nephrology	UTI		9500
44	male	93	2022-04-06	long-term care level3	0	0	1	0	1	0	0	0	0	0	0	0	0	0	1	0	0	0	0	0	0	0	0	0	0	0	0	0	1.63	45	16.937	DM, HT, Af, CHF, ASO, dementia	0	1	1	0	1	0	0	0	8	cardiology	CHF, pneumonia, hyperglycemia	Heart failure, aspiration pneumonia	7400
45	male	74	2022-04-07	independence	1	0	1	0	0	0	0	0	0	0	0	0	0	0	0	0	0	0	0	0	0	0	0	0	0	0	1	0	1.64	74	27.5134	AR, HT, Prostate cancer	0	1	0	0	0	0	0	1	6	cardiology	Infective, endocarditis		13700
46	female	91	2022-05-24	long-term care level2	1	0	0	0	0	0	0	0	0	0	0	0	0	0	1	0	0	0	0	0	0	0	0	0	0	0	0	0	1.54	53	22.3478	dementia, HT, DL, GERD	0	1	1	0	1	0	0	0	5	others	non specific disturbance of consciousness		7700
47	female	98	2022-05-30	long-term care level5	1	0	0	0	0	0	0	1	0	1	0		0	0	0	0	0	0	0	0	0	0	0	0	0	0	0	0	1.4	40.8	20.8163	dementia, anemia, chronic peumonia	1	0	1	0	0	0	0	0	5	gastroenterology	Cholecystitis	Heart failure, pneumonia	16200
[truncated: 42 more columns]

## Sheet: EWS
RR	SpO2	O2 supply(Yes：1、No：0)	BT	sBP	HR	Conc：A14-15, V9-13, P4-8, U3		RR score	SpO2 score	O2 score	BT score	BP score	HR score	Con score	NEWS					RR	RR Score	SpO2	SpO2 score	O2	O2 score	BT	BT score	sBP	BP score	HR	HR score	Conc	Con score
30	96	1	37.1	60	108	P		3	0	2	0	3	1	3	12		0			0	3	0	3	1	2	0	3	0	3	0	3	A	0			A
18	94	1	37.1	166	75	A		0	1	2	0	0	0	0	3		1			9	1	92	2	0	0	35.1	1	91	2	41	1	V	3			V
12	95	0	37	119	81	A		0	1	0	0	0	0	0	1					12	0	94	1	Y：1		36.1	0	101	1	51	0	P	3			P
24	99	1	36.2	188	71	A		2	0	2	0	0	0	0	4					21	2	96	0	N：0		38.1	1	111	0	91	1	U	3			U
24	92	1	37.5	141	78	A		2	2	2	0	0	0	0	6					25	3					39.1	2	220	3	111	2
18	97	0	38.1	71	63	A		0	0	0	1	3	0	0	4															131	3
28	95	1	38.2	88	90	A		3	1	2	1	3	0	0	10
24	96	1	36.6	147	139	V		2	0	2	0	0	3	3	10
24	99	1	36.3	220	41	A		2	0	2	0	3	1	0	8
35	98	0	37.9	171	96	A		3	0	0	0	0	1	0	4
18	95	0	37	157	66	V		0	1	0	0	0	0	3	4
24	98	1	39.2	95	71	V		2	0	2	2	2	0	3	11
18	98	1	35.3	103	63	V		0	0	2	1	1	0	3	7
24	99	0	36.9	98	88	A		2	0	0	0	2	0	0	4
18	100	1	36.2	126	60	A		0	0	2	0	0	0	0	2
29	90	1	38.5	146	134	A		3	3	2	1	0	3	0	12
24	93	0	35.7	133	116	A		2	2	0	1	0	2	0	7
50	100	0	36.6	161	82	V		3	0	0	0	0	0	3	6
24	97	1	37.3	143	102	A		2	0	2	0	0	1	0	5
18	98	1	37.1	144	113	A		0	0	2	0	0	2	0	4
18	97	0	36.7	180	82	A		0	0	0	0	0	0	0	0
18	97	0	37.4	121	97	V		0	0	0	0	0	1	3	4
18	100	1	36.4	115	142	A		0	0	2	0	0	3	0	5
18	98	0	35.9	110	100	A		0	0	0	1	1	1	0	3
16	98	0	35.9	160	52	A		0	0	0	1	0	0	0	1
18	97	0	36.6	180	84	A		0	0	0	0	0	0	0	0
13	97	0	36	149	63	V		0	0	0	1	0	0	3	4
22	98	1	38.3	116	100	V		2	0	2	1	0	1	3	9
24	93	1	37.4	164	93	A		2	2	2	0	0	1	0	7
23	99	1	37.2	154	105	A		2	0	2	0	0	1	0	5
18	90	1	37.2	112	120	A		0	3	2	0	0	2	0	7
24	87	0	37.6	138	84	P		2	3	0	0	0	0	3	8
12	97	0	36.2	92	82	A		0	0	0	0	2	0	0	2
18	97	0	36.9	116	52	P		0	0	0	0	0	0	3	3
21	99	0	34.6	116	103	V		2	0	0	3	0	1	3	9
18	100	0	36.8	125	67	A		0	0	0	0	0	0	0	0
24	97	0	35.9	146	66	A		2	0	0	1	0	0	0	3
30	96	1	37.4	90	119	P		3	0	2	0	3	2	3	13
24	98	0	38	103	91	A		2	0	0	0	1	1	0	4
18	95	0	38.2	162	65	A		0	1	0	1	0	0	0	2
18	99	0	36	132	68	A		0	0	0	1	0	0	0	1
25	97	0	39.3	145	95	V		3	0	0	2	0	1	3	9
24	91	0	38	112	102	V		2	3	0	0	0	1	3	9
18	95	0	37.7	103	76	P		0	1	0	0	1	0	3	5
20	97	0	36.9	114	63	V		0	0	0	0	0	0	3	3
18	95	1	36.1	169	95	V		0	1	2	0	0	1	3	7
18	93	0	38.7	116	75	A		0	2	0	1	0	0	0	3
18	98	0	37.2	122	72	A		0	0	0	0	0	0	0	0
18	96	0	37.3	104	58	V		0	0	0	0	1	0	3	4
